# Supplementary material for: L2Δ13, a splicing isoform of lysyl oxidase-like 2, causes adipose tissue loss via the gut microbiota and lipid metabolism
Source: iScience. 2022 Aug 15;25(9):104894. doi: 10.1016/j.isci.2022.104894 (PMC9436769; doi:10.1016/j.isci.2022.104894)
Supplement: Table S1. Four cohorts of mice which used in the study, related to STAR Methods [file mmc2.xlsx]

## Sheet: Sheet1
Table S1. Four cohorts of mice which used in the study. Related to STAR Methods.
mouse ID	subject	batch	age	sex	diet	High-throughput sequencing method	tissue
588A	WT	1	8 weeks	male	RD	16s	faeces
597A	WT	1	8 weeks	male	RD	16s	faeces
602A	WT	1	8 weeks	male	RD	16s	faeces
605A	WT	1	8 weeks	male	RD	16s	faeces
608A	WT	1	8 weeks	male	RD	16s	faeces
609A	WT	1	8 weeks	male	RD	16s	faeces
610A	WT	1	8 weeks	male	RD	16s	faeces
618A	WT	1	8 weeks	male	RD	16s	faeces
654A	L2Δ13	1	8 weeks	male	RD	16s	faeces
655A	L2Δ13	1	8 weeks	male	RD	16s	faeces
656A	L2Δ13	1	8 weeks	male	RD	16s	faeces
658A	L2Δ13	1	8 weeks	male	RD	16s	faeces
660A	L2Δ13	1	8 weeks	male	RD	16s	faeces
663A	L2Δ13	1	8 weeks	male	RD	16s	faeces
665A	L2Δ13	1	8 weeks	male	RD	16s	faeces
588B	WT	1	16 weeks	male	RD	16s	faeces
597B	WT	1	16 weeks	male	RD	16s	faeces
598B	WT	1	16 weeks	male	RD	16s	faeces
604B	WT	1	16 weeks	male	RD	16s	faeces
605B	WT	1	16 weeks	male	RD	16s	faeces
608B	WT	1	16 weeks	male	RD	16s	faeces
618B	WT	1	16 weeks	male	RD	16s	faeces
626B	WT	1	16 weeks	male	RD	16s	faeces
654B	L2Δ13	1	16 weeks	male	RD	16s	faeces
655B	L2Δ13	1	16 weeks	male	RD	16s	faeces
656B	L2Δ13	1	16 weeks	male	RD	16s	faeces
658B	L2Δ13	1	16 weeks	male	RD	16s	faeces
660B	L2Δ13	1	16 weeks	male	RD	16s	faeces
663B	L2Δ13	1	16 weeks	male	RD	16s	faeces
665B	L2Δ13	1	16 weeks	male	RD	16s	faeces
L2Δ13-a-1	L2Δ13	2	4 weeks	male	RD	16s, Metabolomics	faeces
L2Δ13-a-2	L2Δ13	2	4 weeks	male	RD	16s, Metabolomics	faeces
L2Δ13-a-3	L2Δ13	2	4 weeks	male	RD	16s, Metabolomics	faeces
L2Δ13-a-4	L2Δ13	2	4 weeks	male	RD	16s, Metabolomics	faeces
L2Δ13-a-5	L2Δ13	2	4 weeks	male	RD	16s, Metabolomics	faeces
L2Δ13-a-6	L2Δ13	2	4 weeks	male	RD	16s, Metabolomics	faeces
L2Δ13-b-1	L2Δ13	2	8 weeks	male	HFD	16s, Metabolomics	faeces
L2Δ13-b-2	L2Δ13	2	8 weeks	male	HFD	16s, Metabolomics	faeces
L2Δ13-b-3	L2Δ13	2	8 weeks	male	HFD	16s, Metabolomics	faeces
L2Δ13-b-4	L2Δ13	2	8 weeks	male	HFD	16s, Metabolomics	faeces
L2Δ13-b-5	L2Δ13	2	8 weeks	male	HFD	16s, Metabolomics	faeces
L2Δ13-b-6	L2Δ13	2	8 weeks	male	HFD	16s, Metabolomics	faeces
L2Δ13-c-1	L2Δ13	2	12 weeks	male	HFD	16s, Metabolomics	faeces
L2Δ13-c-2	L2Δ13	2	12 weeks	male	HFD	16s, Metabolomics	faeces
L2Δ13-c-3	L2Δ13	2	12 weeks	male	HFD	16s, Metabolomics	faeces
L2Δ13-c-4	L2Δ13	2	12 weeks	male	HFD	16s, Metabolomics	faeces
L2Δ13-c-5	L2Δ13	2	12 weeks	male	HFD	16s, Metabolomics	faeces
L2Δ13-c-6	L2Δ13	2	12 weeks	male	HFD	16s, Metabolomics	faeces
L2Δ13-d-1	L2Δ13	2	16 weeks	male	HFD	16s, Metabolomics	faeces
L2Δ13-d-2	L2Δ13	2	16 weeks	male	HFD	16s, Metabolomics	faeces
L2Δ13-d-3	L2Δ13	2	16 weeks	male	HFD	16s, Metabolomics	faeces
L2Δ13-d-4	L2Δ13	2	16 weeks	male	HFD	16s, Metabolomics	faeces
L2Δ13-d-5	L2Δ13	2	16 weeks	male	HFD	16s, Metabolomics	faeces
L2Δ13-d-6	L2Δ13	2	16 weeks	male	HFD	16s, Metabolomics	faeces
L2Δ13-e-1	L2Δ13	2	20 weeks	male	HFD	16s, Metabolomics	faeces
L2Δ13-e-2	L2Δ13	2	20 weeks	male	HFD	16s, Metabolomics	faeces
L2Δ13-e-3	L2Δ13	2	20 weeks	male	HFD	16s, Metabolomics	faeces
L2Δ13-e-4	L2Δ13	2	20 weeks	male	HFD	16s, Metabolomics	faeces
L2Δ13-e-5	L2Δ13	2	20 weeks	male	HFD	16s, Metabolomics	faeces
L2Δ13-e-6	L2Δ13	2	20 weeks	male	HFD	16s, Metabolomics	faeces
WT-a-1	WT	2	4 weeks	male	RD	16s, Metabolomics	faeces
WT-a-2	WT	2	4 weeks	male	RD	16s, Metabolomics	faeces
WT-a-3	WT	2	4 weeks	male	RD	16s, Metabolomics	faeces
WT-a-4	WT	2	4 weeks	male	RD	16s, Metabolomics	faeces
WT-a-5	WT	2	4 weeks	male	RD	16s, Metabolomics	faeces
WT-a-6	WT	2	4 weeks	male	RD	16s, Metabolomics	faeces
WT-b-1	WT	2	8 weeks	male	HFD	16s, Metabolomics	faeces
WT-b-2	WT	2	8 weeks	male	HFD	16s, Metabolomics	faeces
WT-b-3	WT	2	8 weeks	male	HFD	16s, Metabolomics	faeces
WT-b-4	WT	2	8 weeks	male	HFD	16s, Metabolomics	faeces
WT-b-5	WT	2	8 weeks	male	HFD	16s, Metabolomics	faeces
WT-b-6	WT	2	8 weeks	male	HFD	16s, Metabolomics	faeces
WT-c-1	WT	2	12 weeks	male	HFD	16s, Metabolomics	faeces
WT-c-2	WT	2	12 weeks	male	HFD	16s, Metabolomics	faeces
WT-c-3	WT	2	12 weeks	male	HFD	16s, Metabolomics	faeces
WT-c-4	WT	2	12 weeks	male	HFD	16s, Metabolomics	faeces
WT-c-5	WT	2	12 weeks	male	HFD	16s, Metabolomics	faeces
WT-c-6	WT	2	12 weeks	male	HFD	16s, Metabolomics	faeces
WT-d-1	WT	2	16 weeks	male	HFD	16s, Metabolomics	faeces
WT-d-2	WT	2	16 weeks	male	HFD	16s, Metabolomics	faeces
WT-d-3	WT	2	16 weeks	male	HFD	16s, Metabolomics	faeces
WT-d-4	WT	2	16 weeks	male	HFD	16s, Metabolomics	faeces
WT-d-5	WT	2	16 weeks	male	HFD	16s, Metabolomics	faeces
WT-d-6	WT	2	16 weeks	male	HFD	16s, Metabolomics	faeces
WT-e-1	WT	2	20 weeks	male	HFD	16s, Metabolomics	faeces
WT-e-2	WT	2	20 weeks	male	HFD	16s, Metabolomics	faeces
WT-e-3	WT	2	20 weeks	male	HFD	16s, Metabolomics	faeces
WT-e-4	WT	2	20 weeks	male	HFD	16s, Metabolomics	faeces
WT-e-5	WT	2	20 weeks	male	HFD	16s, Metabolomics	faeces
WT-e-6	WT	2	20 weeks	male	HFD	16s, Metabolomics	faeces
WT-671	WT	3	16 weeks	male	HFD	RNA-seq, Metabolomics	WAT
WT-673	WT	3	16 weeks	male	HFD	RNA-seq, Metabolomics	WAT
WT-689	WT	3	16 weeks	male	HFD	RNA-seq, Metabolomics	WAT
WT-675	WT	3	16 weeks	male	HFD	RNA-seq, Metabolomics	WAT
WT-670	WT	3	16 weeks	male	HFD	RNA-seq, Metabolomics	WAT
WT-686	WT	3	16 weeks	male	HFD	RNA-seq, Metabolomics	WAT
L2Δ13-713	L2Δ13	3	16 weeks	male	HFD	RNA-seq, Metabolomics	WAT
L2Δ13-723	L2Δ13	3	16 weeks	male	HFD	RNA-seq, Metabolomics	WAT
L2Δ13-729	L2Δ13	3	16 weeks	male	HFD	RNA-seq, Metabolomics	WAT
L2Δ13-727	L2Δ13	3	16 weeks	male	HFD	RNA-seq, Metabolomics	WAT
L2Δ13-733	L2Δ13	3	16 weeks	male	HFD	RNA-seq, Metabolomics	WAT
L2Δ13-731	L2Δ13	3	16 weeks	male	HFD	RNA-seq, Metabolomics	WAT
666A	L2Δ13	4	8 weeks	female	RD	16S	faeces
664A	L2Δ13	4	8 weeks	female	RD	16S	faeces
662A	L2Δ13	4	8 weeks	female	RD	16S	faeces
661A	L2Δ13	4	8 weeks	female	RD	16S	faeces
657A	L2Δ13	4	8 weeks	female	RD	16S	faeces
653A	L2Δ13	4	8 weeks	female	RD	16S	faeces
647A	L2Δ13	4	8 weeks	female	RD	16S	faeces
643A	L2Δ13	4	8 weeks	female	RD	16S	faeces
641A	L2Δ13	4	8 weeks	female	RD	16S	faeces
640A	L2Δ13	4	8 weeks	female	RD	16S	faeces
622A	WT	4	8 weeks	female	RD	16S	faeces
619A	WT	4	8 weeks	female	RD	16S	faeces
612A	WT	4	8 weeks	female	RD	16S	faeces
611A	WT	4	8 weeks	female	RD	16S	faeces
607A	WT	4	8 weeks	female	RD	16S	faeces
606A	WT	4	8 weeks	female	RD	16S	faeces
599A	WT	4	8 weeks	female	RD	16S	faeces
595A	WT	4	8 weeks	female	RD	16S	faeces
592A	WT	4	8 weeks	female	RD	16S	faeces
583A	WT	4	8 weeks	female	RD	16S	faeces
666B	L2Δ13	4	16 weeks	female	RD	16S	faeces
664B	L2Δ13	4	16 weeks	female	RD	16S	faeces
662B	L2Δ13	4	16 weeks	female	RD	16S	faeces
661B	L2Δ13	4	16 weeks	female	RD	16S	faeces
657B	L2Δ13	4	16 weeks	female	RD	16S	faeces
653B	L2Δ13	4	16 weeks	female	RD	16S	faeces
647B	L2Δ13	4	16 weeks	female	RD	16S	faeces
643B	L2Δ13	4	16 weeks	female	RD	16S	faeces
641B	L2Δ13	4	16 weeks	female	RD	16S	faeces
640B	L2Δ13	4	16 weeks	female	RD	16S	faeces
622B	WT	4	16 weeks	female	RD	16S	faeces
619B	WT	4	16 weeks	female	RD	16S	faeces
612B	WT	4	16 weeks	female	RD	16S	faeces
611B	WT	4	16 weeks	female	RD	16S	faeces
607B	WT	4	16 weeks	female	RD	16S	faeces
606B	WT	4	16 weeks	female	RD	16S	faeces
599B	WT	4	16 weeks	female	RD	16S	faeces
595B	WT	4	16 weeks	female	RD	16S	faeces
592B	WT	4	16 weeks	female	RD	16S	faeces
583B	WT	4	16 weeks	female	RD	16S	faeces
666C	L2Δ13	4	20 weeks	female	RD	16S	faeces
664C	L2Δ13	4	20 weeks	female	RD	16S	faeces
662C	L2Δ13	4	20 weeks	female	RD	16S	faeces
661C	L2Δ13	4	20 weeks	female	RD	16S	faeces
657C	L2Δ13	4	20 weeks	female	RD	16S	faeces
653C	L2Δ13	4	20 weeks	female	RD	16S	faeces
647C	L2Δ13	4	20 weeks	female	HFD	16S	faeces
643C	L2Δ13	4	20 weeks	female	HFD	16S	faeces
641C	L2Δ13	4	20 weeks	female	HFD	16S	faeces
640C	L2Δ13	4	20 weeks	female	HFD	16S	faeces
622C	WT	4	20 weeks	female	RD	16S	faeces
619C	WT	4	20 weeks	female	HFD	16S	faeces
612C	WT	4	20 weeks	female	RD	16S	faeces
611C	WT	4	20 weeks	female	HFD	16S	faeces
607C	WT	4	20 weeks	female	HFD	16S	faeces
606C	WT	4	20 weeks	female	RD	16S	faeces
599C	WT	4	20 weeks	female	RD	16S	faeces
595C	WT	4	20 weeks	female	RD	16S	faeces
592C	WT	4	20 weeks	female	HFD	16S	faeces
583C	WT	4	20 weeks	female	HFD	16S	faeces
666D	L2Δ13	4	24 weeks	female	RD	16S	faeces
664D	L2Δ13	4	24 weeks	female	RD	16S	faeces
662D	L2Δ13	4	24 weeks	female	RD	16S	faeces
661D	L2Δ13	4	24 weeks	female	RD	16S	faeces
657D	L2Δ13	4	24 weeks	female	RD	16S	faeces
653D	L2Δ13	4	24 weeks	female	RD	16S	faeces
647D	L2Δ13	4	24 weeks	female	HFD	16S	faeces
643D	L2Δ13	4	24 weeks	female	HFD	16S	faeces
641D	L2Δ13	4	24 weeks	female	HFD	16S	faeces
640D	L2Δ13	4	24 weeks	female	HFD	16S	faeces
622D	WT	4	24 weeks	female	RD	16S	faeces
619D	WT	4	24 weeks	female	HFD	16S	faeces
612D	WT	4	24 weeks	female	RD	16S	faeces
611D	WT	4	24 weeks	female	HFD	16S	faeces
607D	WT	4	24 weeks	female	HFD	16S	faeces
606D	WT	4	24 weeks	female	RD	16S	faeces
599D	WT	4	24 weeks	female	RD	16S	faeces
595D	WT	4	24 weeks	female	RD	16S	faeces
592D	WT	4	24 weeks	female	HFD	16S	faeces
583D	WT	4	24 weeks	female	HFD	16S	faeces
