# Supplementary material for: L2Δ13, a splicing isoform of lysyl oxidase-like 2, causes adipose tissue loss via the gut microbiota and lipid metabolism
Source: iScience. 2022 Aug 15;25(9):104894. doi: 10.1016/j.isci.2022.104894 (PMC9436769; doi:10.1016/j.isci.2022.104894)
Supplement: Table S3. Differentially-expressed metabolites in plasma at 20 weeks, related to Figure 6 [file mmc3.xlsx]

## Sheet: Sheet1
Table S3. Differentially-expressed metabolites in plasma at 20 weeks.Related to Figure 6.
Compound ID	Name	Formula	log2FC	P	VIP
Com_59854_pos	2-Thio-acetyl MAGE	C21 H42 O3 S	-3.54	2.28e-11	4.9193
Com_22111_neg	4-phenyl-2-[(3-pyridylamino)methylidene]cyclohexane-1,3-dione	C18 H16 N2 O2	-3.28	6.01e-11	4.5731
Com_68175_pos	Methyl N-benzoylphenylalaninate	C17 H17 N O3	-2.28	1.08e-09	3.1801
Com_61450_pos	Diazepam-d8	C16 H5 [2]H8 Cl N2 O	-2.03	8.28e-10	2.8039
Com_549_pos	2-(2-acetyl-3,5-dihydroxyphenyl)acetic acid	C10 H10 O5	-1.81	0.00020077	2.2672
Com_77169_pos	Nitrosoheptamethyleneimine	C7 H14 N2 O	-1.77	0.0036232	2.0922
Com_81041_pos	2-ethyl-2-(3-methoxyphenyl)cyclohexanone oxime	C15 H21 N O2	-1.64	0.024913	1.6767
Com_84885_pos	2-(cyclopropylcarbonyl)-3-(4-fluoroanilino)acrylonitrile	C13 H11 F N2 O	-1.57	3.26e-06	2.1602
Com_7126_neg	N-Acetylsphingosine	C20 H39 N O3	-1.56	2.12e-09	2.1653
Com_80563_pos	1-(2-furyl)pentane-1,4-dione	C9 H10 O3	-1.56	0.026033	1.5747
Com_99707_pos	Radicinin	C12 H12 O5	-1.55	0.0017638	2.5111
Com_74585_pos	delta8-THC-d9	C21 H21 [2]H9 O2	-1.45	2.16e-08	2.0199
Com_63096_pos	1-oxo-2,3-dihydro-1H-inden-4-yl benzoate	C16 H12 O3	-1.45	3.97e-05	2.1108
Com_100613_pos	(+/-)5(6)-EET Ethanolamide	C22 H37 N O3	-1.42	3.58e-07	1.9831
Com_75369_pos	Kanosamine	C6 H13 N O5	-1.41	6.23e-06	1.9168
Com_2357_neg	FAHFA (18:2/20:4)	C38 H62 O4	-1.38	2.35e-05	1.9804
Com_61119_pos	4-(methylthio)-6-phenyl-2-(3-pyridyl)pyrimidine-5-carbonitrile	C17 H12 N4 S	-1.32	0.0077855	1.7561
Com_57149_pos	2-piperidinobenzoic acid	C12 H15 N O2	-1.29	4.46e-05	1.7368
Com_70949_pos	N-(5-acetamidopentyl)acetamide	C9 H18 N2 O2	-1.29	0.015747	1.4286
Com_76065_pos	2,3-dihydroxypropyl 12-methyltridecanoate	C17 H34 O4	-1.27	3.39e-07	1.7427
Com_555_pos	Cer-NS (d18:1/18:1)	C36 H69 N O3	-1.24	0.00026587	1.613
Com_9517_neg	11-Epiprostaglandin E1	C20 H34 O5	-1.19	4.4e-11	1.6479
Com_74946_pos	Acetylcholine	C7 H15 N O2	-1.19	1.18e-10	1.6516
Com_66915_pos	Arachidonoyl serinol	C23 H39 N O3	-1.18	3.27e-05	1.6457
Com_25827_pos	THC	C21 H30 O2	-1.17	0.009276	1.6281
Com_102038_pos	Dihomo-污-linolenic acid ethyl ester	C22 H38 O2	-1.14	0.00024667	1.5199
Com_74617_pos	Oleoyl ethanolamide	C20 H39 N O2	-1.13	6.4e-08	1.5568
Com_9560_neg	FAHFA (20:3/18:0)	C38 H68 O4	-1.12	0.0007034	1.6408
Com_99_pos	PC (16:2e/4:0)	C28 H54 N O7 P	-1.11	4.77e-05	1.5126
Com_94566_pos	3-(1-benzylpiperidin-4-yl)-3H-[1,2,3]triazolo[4,5-b]pyridine	C17 H19 N5	-1.08	2.99e-05	1.4883
Com_141_pos	PC (16:1e/4:0)	C28 H56 N O7 P	-1.07	2.79e-05	1.4658
Com_70561_pos	LysoPC 17:0	C25 H52 N O7 P	-1.04	0.00050615	1.3683
Com_25121_pos	N-lactoyl-phenylalanine	C12 H15 N O4	-1.03	3.69e-09	1.4353
Com_108_pos	PC (7:0/8:0)	C23 H46 N O8 P	-1.03	3.75e-05	1.3893
Com_6483_neg	LPC 15:0	C23 H48 N O7 P	-1.02	3.63e-06	1.4351
Com_8932_neg	LysoPC 14:0	C22 H46 N O7 P	-1.02	2.11e-05	1.3921
Com_324_pos	PC (14:0e/3:0)	C25 H52 N O7 P	-1.01	0.00072151	1.3148
Com_68098_pos	4-acetyl-4-(ethoxycarbonyl)heptanedioic acid	C12 H18 O7	-0.98	6.35e-10	1.3617
Com_73768_pos	Mitragynine	C23 H30 N2 O4	-0.98	7.62e-08	1.3509
Com_314_pos	LPE 16:0	C21 H44 N O7 P	-0.97	0.0010951	1.3355
Com_168_pos	PC (16:1e/2:0)	C26 H52 N O7 P	-0.97	0.010094	1.1659
Com_462_pos	LPC 14:0	C22 H46 N O7 P	-0.96	0.00074927	1.2668
Com_11120_neg	弦-D-Glucopyranosyl 3-O-(2-methylbutanoyl)-弦-D-glucopyranoside	C17 H30 O12	-0.94	1.33e-08	1.3095
Com_103105_pos	5-fluoro AB-PINACA N-(4-hydroxypentyl) metabolite	C18 H25 F N4 O3	-0.93	3.04e-06	1.2721
Com_66461_pos	Tetranor-12(S)-HETE	C16 H26 O3	-0.92	0.0030502	1.4584
Com_102833_pos	N-Benzylethanolamine	C9 H13 N O	-0.9	7.99e-05	1.2133
Com_79671_pos	1-(3,4-dimethoxyphenyl)ethan-1-one oxime	C10 H13 N O3	-0.89	0.00307	1.147
Com_315_pos	PC (14:0e/2:0)	C24 H50 N O7 P	-0.88	2.32e-06	1.2179
Com_72342_pos	N-(2-quinolinyl)-2,3-dihydro-1-benzofuran-6-carboxamide	C18 H14 N2 O2	-0.87	7.99e-08	1.2081
Com_2022_pos	IPK	C17 H32 N4 O4	-0.83	0.0001607	1.1261
Com_480_pos	2-Amino-1,3-octadecanediol	C18 H39 N O2	-0.83	0.0051779	1.0437
Com_60779_pos	ILK	C18 H36 N4 O4	-0.82	3.32e-06	1.1361
Com_16126_pos	6-fluoro-3,4-dihydro-2H-pyrano[2,3-b]quinolin-5-amine	C12 H11 F N2 O	-0.81	0.00044556	1.1127
Com_74307_pos	FMH	C20 H27 N5 O4 S	-0.81	0.0024472	1.1069
Com_78051_pos	Andrographolide	C20 H30 O5	-0.8	0.00056905	1.0675
Com_78262_pos	TLK	C16 H32 N4 O5	-0.8	0.00075176	1.0945
Com_48478_neg	Chenodeoxycholic acid-3-beta-D-glucuronide	C30 H48 O10	-0.79	0.0012419	1.1233
Com_164_pos	(12Z)-9,10,11-trihydroxyoctadec-12-enoic acid	C18 H34 O5	-0.79	0.0027338	1.0621
Com_81785_pos	3-hydroxy-1,5-diphenylpentan-1-one	C17 H18 O2	-0.78	1.96e-06	1.085
Com_89119_pos	Artemisinin	C15 H22 O5	-0.78	0.032609	1.0259
Com_16150_neg	LPC 20:3	C28 H52 N O7 P	-0.77	1.06e-05	1.0925
Com_78065_pos	4-(tert-butyl)phenyl 3,5-dimethylisoxazole-4-carboxylate	C16 H19 N O3	-0.77	1.5e-05	1.072
Com_448_neg	2,3-dinor Prostaglandin E1	C18 H30 O5	-0.77	0.00012165	1.0634
Com_34244_neg	Epoxomicin	C28 H50 N4 O7	-0.76	0.0013818	1.1071
Com_11714_neg	13,14-dihydro-15-keto-tetranor Prostaglandin D2	C16 H26 O5	-0.75	2.71e-06	1.055
Com_110483_pos	S-(Methyl)Glutathione	C11 H19 N3 O6 S	-0.75	0.00011409	1.0613
Com_66063_pos	Oleoyl-L-alpha-lysophosphatidic acid	C21 H41 O7 P	-0.75	0.0016933	1.0704
Com_21807_neg	15(R)-Lipoxin A4	C20 H32 O5	-0.73	1.44e-07	1.0135
Com_13225_neg	LPC 20:1	C28 H56 N O7 P	-0.72	1.03e-05	1.0067
Com_23021_neg	9-(3-O-Methylpentofuranosyl)-1,9-dihydro-6H-purin-6-one	C11 H14 N4 O5	-0.72	1.06e-05	1.007
Com_3507_neg	Milbemectin A4	C32 H46 O7	-0.65	0.020703	1.0242
Com_74902_pos	3-[4-methyl-1-(2-methylpropanoyl)-3-oxocyclohexyl]butanoic acid	C15 H24 O4	0.6	0.019236	1.0611
Com_67971_pos	GKK	C14 H29 N5 O4	0.68	0.0036152	1.0062
Com_75604_pos	4'-Methoxyflavone	C16 H12 O3	0.71	0.0039307	1.1111
Com_109074_pos	4-amino-2-(4-chlorophenyl)-6-(methylthio)pyrimidine-5-carbonitrile	C12 H9 Cl N4 S	0.71	0.0069782	1.0543
Com_78281_pos	15-Deoxy-忖12,14-prostaglandin J2-2-glycerol ester	C23 H34 O5	0.73	5.65e-06	1.0361
Com_66549_pos	1,3-dipyridin-2-ylpropane-1,3-dione	C13 H10 N2 O2	0.73	2.83e-05	1.0265
Com_66340_pos	D-Phenylalanine	C9 H11 N O2	0.73	0.00012628	1.0438
Com_17305_pos	7-(2-thienyl)[1,2,4]triazolo[4,3-a]pyrimidine	C9 H6 N4 S	0.74	1.19e-06	1.0442
Com_71444_pos	methyl isoquinoline-3-carboxylate	C11 H9 N O2	0.74	1.57e-06	1.041
Com_73800_pos	2-{2-oxo-2-[(2-oxo-3-azepanyl)amino]ethoxy}acetic acid	C10 H16 N2 O5	0.75	0.008693	1.2844
Com_80893_pos	N-(2-cyanoethyl)-N'-(2,6-dimethylphenyl)-N-isopropylthiourea	C15 H21 N3 S	0.76	0.0010917	1.1292
Com_86333_pos	8-chloro-6-(trifluoromethyl)imidazo[1,2-a]pyridine-2-carbohydrazide	C9 H6 Cl F3 N4 O	0.77	0.00040572	1.0384
Com_5325_neg	4-oxo-4,5,6,7-tetrahydrobenzo[b]furan-3-carboxylic acid	C9 H8 O4	0.78	3.14e-06	1.0827
Com_12659_pos	Isoproterenol	C11 H17 N O3	0.79	0.00051741	1.0982
Com_22267_neg	Glycochenodeoxycholic acid sodium salt	C26 H43 N O5 Na	0.8	0.00031289	1.1193
Com_1236_neg	L-Glutamic acid monosodium salt	C5 H8 N Na O4	0.8	0.00061766	1.1194
Com_60192_pos	20-Dihydro 6汐-methylprednisone	C22 H30 O5	0.8	0.00061818	1.1518
Com_13265_neg	Spiculisporic Acid	C17 H28 O6	0.8	0.0096305	1.2768
Com_59228_pos	DLK	C16 H30 N4 O6	0.8	0.039762	1.6624
Com_2062_neg	g-Aminobutyric acid (GABA)	C4 H9 N O2	0.81	5.78e-08	1.1223
Com_80271_pos	N,N'-bis(2,6-diisopropylphenyl)carbodiimide	C25 H34 N2	0.81	7.98e-05	1.1467
Com_4389_neg	D-Galactosamine	C6 H14 Cl N O5	0.81	0.00042102	1.1799
Com_63959_pos	(3R)-8-hydroxy-3-(4-hydroxyphenyl)-3,4-dihydro-1H-2-benzopyran-1-one	C15 H12 O4	0.82	0.00080879	1.2102
Com_79304_pos	2-(acetyloxy)-3-amino-1-[1,2-di(acetyloxy)ethyl]-3-oxopropyl acetate	C13 H19 N O9	0.83	5.92e-07	1.1561
Com_62140_pos	Tropolone	C7 H6 O2	0.83	2.31e-05	1.1689
Com_21402_neg	1H-benzo[de]quinazolin-2-amine hydrochloride	C11 H9 N3	0.83	3.15e-05	1.1875
Com_57581_pos	3-hydroxy-2-[5-nitro-2-(1-pyrrolidinyl)benzyl]propanenitrile	C14 H17 N3 O3	0.83	6.74e-05	1.1911
Com_41414_neg	N-[3-(tert-butyl)phenyl]thiomorpholine-4-carbothioamide	C15 H22 N2 S2	0.83	7.66e-05	1.1461
Com_2623_neg	Dl-Threitol	C4 H10 O4	0.83	0.0024448	1.1868
Com_10413_neg	3-Methylamino-L-alanine	C4 H10 N2 O2	0.84	1.42e-07	1.1779
Com_757_neg	延-D-Glucopyranuronic acid	C6 H10 O7	0.84	0.0032369	1.2813
Com_8101_neg	D(+)-Phenyllactic acid	C9 H10 O3	0.85	0.00012218	1.1582
Com_21051_neg	N alpha-Acetyl-L-Arginine	C8 H16 N4 O3	0.86	2.96e-06	1.2153
Com_69973_pos	5-Fluoro-2-[(3S)-1-(2-methylbenzyl)-3-pyrrolidinyl]-1H-benzimidazole	C19 H20 F N3	0.86	6.18e-06	1.205
Com_64539_pos	RNH	C16 H27 N9 O5	0.86	0.0027077	1.1743
Com_8653_neg	4-[4-(trifluoromethyl)phenyl]-1,2,3-thiadiazol-5-amine	C9 H6 F3 N3 S	0.87	1.11e-05	1.2286
Com_65487_pos	NSI-189	C22 H30 N4 O	0.87	2.6e-05	1.1961
Com_12963_neg	L-Cysteine-S-sulfate	C3 H7 N O5 S2	0.88	1.37e-10	1.2196
Com_16138_pos	N1-(2,6-dimethylphenyl)-2-morpholinoacetamide	C14 H20 N2 O2	0.89	1.64e-06	1.2479
Com_68712_pos	(1E,4E)-1,5-bis(4-methoxyphenyl)penta-1,4-dien-3-one	C19 H18 O3	0.92	0.00018747	1.3398
Com_76102_pos	Tropine	C8 H15 N O	0.93	2.82e-09	1.2984
Com_62956_pos	4-[4-(methoxymethyl)-6-piperidinopyrimidin-2-yl]-2-methyl-1,3-thiazole	C15 H20 N4 O S	0.93	0.020874	1.4973
Com_1176_pos	3-(dimethylamino)-1-(5-methyl-3-phenyl-4-isoxazolyl)-2-propen-1-one	C15 H16 N2 O2	0.94	0.00058779	1.28
Com_31535_neg	LPG 4:0	C10 H21 O9 P	0.97	0.00019681	1.3108
Com_1827_neg	5-(tert-butyl)-2-methyl-N-(5-methyl-3-isoxazolyl)-3-furamide	C14 H18 N2 O3	0.97	0.00333	1.4763
Com_56748_pos	2-piperidinophenyl N-[4-(benzyloxy)phenyl]carbamate	C25 H26 N2 O3	0.98	0.013052	1.3293
Com_23385_neg	N1-(2-methyl-3-nitrophenyl)cyclohexane-1-carboxamide	C14 H18 N2 O3	0.99	1.96e-11	1.3793
Com_102732_pos	L-(-)-alpha-Amino-epsilon-Caprolactam	C6 H12 N2 O	0.99	9.61e-08	1.3771
Com_28107_neg	N1-[2-(methylthio)-6-(trifluoromethoxy)phenyl]-2,2-dimethylpropanamide	C13 H16 F3 N O2 S	0.99	1.27e-07	1.3802
Com_59714_pos	N2-tetrahydrofuran-2-ylmethyl-4-(4-fluorophenyl)-1,3-thiazol-2-amine	C14 H15 F N2 O S	0.99	3.23e-05	1.4329
Com_66183_pos	3-(dimethylamino)-1-[4-(phenylsulfonyl)phenyl]prop-2-en-1-one	C17 H17 N O3 S	0.99	0.00045134	1.4741
Com_5809_neg	(+/-)18-HEPE	C20 H30 O3	0.99	0.0032733	1.2973
Com_70987_pos	HET0016	C12 H18 N2 O	0.99	0.026605	1.5275
Com_71210_pos	N-汐-L-Acetyl-arginine	C8 H16 N4 O3	1	6.37e-06	1.4164
Com_31939_neg	Hematoxylin	C16 H14 O6	1	0.0012272	1.4783
Com_37407_neg	2,3,4-Trihydroxybenzoic acid	C7 H6 O5	1	0.0031648	1.3355
Com_4084_neg	5,6-dimethyl-3-[5-(trifluoromethyl)pyridin-2-yl]-1,2,4-triazine	C11 H9 F3 N4	1.03	5.35e-12	1.4349
Com_85645_pos	DKK	C16 H31 N5 O6	1.03	5.64e-05	1.4223
Com_8348_neg	12-epi Leukotriene B4	C20 H32 O4	1.04	0.0081162	1.6709
Com_501_pos	Ala-Val	C8 H16 N2 O3	1.06	1.24e-05	1.5194
Com_10741_neg	4-Hydroxybenzylalcohol	C7 H8 O2	1.07	1.84e-08	1.491
Com_71829_pos	DPK	C15 H26 N4 O6	1.07	0.0096635	1.8738
Com_15390_neg	Lactobionic acid	C12 H22 O12	1.08	1.55e-08	1.5062
Com_62264_pos	5汐-Tetrahydrocortisol	C21 H34 O5	1.08	3.45e-08	1.5051
Com_7102_neg	Lysine Butyrate	C10 H22 N2 O4	1.1	3.28e-08	1.5308
Com_56725_neg	2-(Dimethylamino)Guanosine	C12 H17 N5 O5	1.13	8.58e-07	1.5736
Com_38752_neg	3-(1,1,2,3,3,3-hexafluoropropyl)adamantane-1-carboxylic acid	C14 H16 F6 O2	1.13	0.02399	1.3348
Com_74779_pos	tert-Butyl N-[1-(aminocarbonyl)-3-methylbutyl]carbamate	C11 H22 N2 O3	1.15	2.86e-08	1.6071
Com_7573_neg	1-(4-fluorophenyl)-2-(4-methoxyphenyl)-4-(2-naphthyl)butane-1,4-dione	C27 H21 F O3	1.15	3.41e-08	1.6024
Com_24950_neg	DL-3,4-Dihydroxyphenyl glycol	C8 H10 O4	1.19	9.16e-12	1.657
Com_65197_pos	PNH	C15 H22 N6 O5	1.19	4.04e-07	1.6639
Com_21296_neg	(+/-)19(20)-DiHDPA	C22 H34 O4	1.2	1.74e-07	1.6561
Com_109352_pos	HKK	C18 H33 N7 O4	1.2	0.00040932	1.6974
Com_450_pos	ACar 20:6	C27 H42 N O4	1.21	0.006317	1.9498
Com_58844_pos	7-{[(2E)-3,7-dimethylocta-2,6-dien-1-yl]oxy}-2H-chromen-2-one	C19 H22 O3	1.22	0.0022786	1.9315
Com_2816_neg	5(S)-HpEPE	C20 H30 O4	1.25	4.2e-11	1.7419
Com_5929_neg	N-[4-(diethylamino)phenyl]-N'-phenylurea	C17 H21 N3 O	1.25	1.37e-10	1.7305
Com_64362_pos	6汐-Naltrexol	C20 H25 N O4	1.25	3.7e-06	1.7648
Com_90267_pos	RLH	C18 H32 N8 O4	1.26	3.63e-05	1.7281
Com_58933_pos	Sitagliptin	C16 H15 F6 N5 O	1.27	0.00012983	1.8596
Com_74294_pos	5-Hydroxyindole	C8 H7 N O	1.28	3.63e-10	1.7801
Com_73100_pos	2-(2-amino-3-methylbutanamido)-3-phenylpropanoic acid	C14 H20 N2 O3	1.28	9.24e-09	1.7913
Com_1666_neg	(2R)-2,3-Dihydroxypropanoic acid	C3 H6 O4	1.3	5.2e-10	1.808
Com_69319_pos	1-benzyl-3-butyl-4-hydroxy-6-phenylpyridin-2(1H)-one	C22 H23 N O2	1.3	2.97e-07	1.8052
Com_75696_pos	3-amino-2-phenyl-2H-pyrazolo[4,3-c]pyridine-4,6-diol	C12 H10 N4 O2	1.31	2.08e-09	1.8195
Com_107760_pos	TPH	C15 H23 N5 O5	1.31	2.03e-08	1.8227
Com_67806_pos	6-anilino-1,3-dimethyl-1,2,3,4-tetrahydropyrimidine-2,4-dione	C12 H13 N3 O2	1.32	1.01e-05	1.9033
Com_90366_pos	IQH	C17 H28 N6 O5	1.32	0.00011045	1.9616
Com_15900_pos	Jervine	C27 H39 N O3	1.32	0.011975	1.5479
Com_72522_pos	VLH	C17 H29 N5 O4	1.34	2.36e-08	1.878
Com_911_neg	D-a-Hydroxyglutaric acid	C5 H8 O5	1.34	6.15e-08	1.8438
Com_69097_pos	6β-Hydromorphol	C17 H21 N O3	1.36	1.11e-05	1.9248
Com_14464_neg	Feruloyl Putrescine	C14 H20 N2 O3	1.37	2.8e-11	1.9013
Com_5794_neg	N-Acetyl-aspartic acid	C6 H9 N O5	1.39	2.58e-09	1.9206
Com_6931_neg	L-Leucyl-L-alanine Hydrate	C9 H18 N2 O3	1.4	2.81e-09	1.9521
Com_72119_pos	N1-(2-methyl-4-nitrophenyl)acetamide	C9 H10 N2 O3	1.4	0.0011103	2.2682
Com_73814_pos	Caprolactam	C6 H11 N O	1.41	5.9e-05	2.0877
Com_67212_pos	EMH	C16 H25 N5 O6 S	1.47	9.82e-09	2.0384
Com_18476_neg	Dl-3,4-Dihydroxymandelic Acid	C8 H8 O5	1.47	3.21e-06	1.9881
Com_78105_pos	6汐-Naloxol	C19 H23 N O4	1.5	5.3e-06	2.1716
Com_1016_neg	Sulfoacetic acid	C2 H4 O5 S	1.51	3.94e-08	2.1119
Com_262_pos	INK	C16 H31 N5 O5	1.51	7.23e-06	2.1916
Com_63500_pos	7-Aminoclonazepam-d4	C15 H8 [2]H4 Cl N3 O	1.51	0.039714	1.6105
Com_64995_pos	GPK	C13 H24 N4 O4	1.54	7.25e-06	2.2382
Com_64796_pos	4-methyl-3-(methylthio)-5-undecyl-4H-1,2,4-triazole	C15 H29 N3 S	1.54	0.024232	1.8117
Com_2116_neg	methyl 2-[(2-methoxyacetyl)amino]thiophene-3-carboxylate	C9 H11 N O4 S	1.56	9.87e-09	2.1688
Com_30273_neg	1,7-Bis(4-hydroxyphenyl)-3,5-heptanediol	C19 H24 O4	1.58	1.23e-06	2.2156
Com_4813_neg	H-Gly-Pro-OH	C7 H12 N2 O3	1.62	4.47e-09	2.2528
Com_690_pos	N1-[4-hydroxy-6-(methoxymethyl)pyrimidin-2-yl]acetamide	C8 H11 N3 O3	1.62	8.99e-07	2.3077
Com_76664_pos	PB-22 N-(4-Hydroxypentyl)-3-carboxyindole metabolite	C14 H17 N O3	1.64	1.97e-07	2.3142
Com_18031_neg	Asp-glu	C9 H14 N2 O7	1.7	2.6e-07	2.3927
Com_103793_pos	SLH	C15 H25 N5 O5	1.71	8.81e-06	2.3537
Com_80032_pos	KNK	C16 H32 N6 O5	1.79	3.53e-07	2.4687
Com_6400_neg	3-((5-Phenyloxazol-2-yl)amino)benzonitrile	C16 H11 N3 O	1.87	8.97e-11	2.595
Com_78683_pos	1,7-bis(3,4-dihydroxyphenyl)heptan-3-one	C19 H22 O5	1.9	2.01e-08	2.656
Com_62074_pos	LPK	C17 H32 N4 O4	1.9	9.79e-08	2.6595
Com_83280_pos	ELK	C17 H32 N4 O6	1.92	5.45e-06	2.7842
Com_38604_neg	(3延,9怩)-3,14-Dihydroxycarda-5,20(22)-dienolide	C23 H32 O4	1.93	1.33e-05	2.7926
Com_6305_neg	N1-(3-cyano-4,6-diphenyl-2-pyridyl)-4-methylbenzamide	C26 H19 N3 O	1.95	7.84e-13	2.709
Com_75537_pos	SLK	C15 H30 N4 O5	2.14	1.53e-11	2.9783
Com_69818_pos	FPH	C20 H25 N5 O4	2.19	6.47e-08	3.0719
Com_61175_pos	QLK	C17 H33 N5 O5	2.21	7.63e-07	3.1708
Com_73618_pos	2-(tert-butyl)-6,7-dimethoxy-4H-3,1-benzoxazin-4-one	C14 H17 N O4	2.22	5.38e-11	3.0852
Com_36631_neg	(ˉ)11(12)-DiHET	C20 H34 O4	2.22	5.84e-10	3.0792
Com_99209_pos	trans-4-Phenyl-4-piperidinocyclohexanol	C17 H25 N O	2.32	1.19e-05	3.4763
Com_95497_pos	LMH	C17 H29 N5 O4 S	2.34	7.23e-05	3.0879
Com_80681_pos	AKB48 N-(4-hydroxypentyl) metabolite	C23 H31 N3 O2	2.36	1.18e-10	3.2834
Com_79450_pos	YLK	C21 H34 N4 O5	2.44	8.98e-11	3.4041
Com_71937_pos	ALK	C15 H30 N4 O4	2.49	1.27e-08	3.5043
Com_69534_pos	GLK	C14 H28 N4 O4	2.53	3.32e-07	3.6076
Com_106289_pos	C-6 NBD ceramide	C30 H49 N5 O6	2.59	6.86e-08	3.6561
Com_82220_pos	FLK	C21 H34 N4 O4	2.73	4.09e-09	3.8408
Com_88644_pos	YLH	C21 H29 N5 O5	2.78	9.06e-07	4.0203
Com_60796_pos	HLK	C18 H32 N6 O4	2.81	3.84e-09	3.9304
Com_12837_neg	3'-Hydroxystanozolol	C21 H32 N2 O2	3.07	9.25e-14	4.2607
Com_102216_pos	3-hydroxy-4-(3-hydroxyphenyl)-1,2-dihydroquinolin-2-one	C15 H11 N O3	3.85	9.51e-09	5.4504
Com_20896_neg	7-amino-9-(4-chlorophenyl)-6-oxo-6H-benzo[c]chromene-8-carbonitrile	C20 H11 Cl N2 O2	4.3	1.3e-10	6.0044
Com_60058_pos	N-isopropyl-N'-(2-oxoazepan-3-yl)urea	C10 H19 N3 O2	5.05	2.39e-14	7.0044
Com_79628_pos	3,4-Dimethoxy-汐-pyrrolidinohexanophenone	C18 H27 N O3	5.39	2.43e-14	7.4664
Com_73845_pos	Normorphine	C16 H17 N O3	-1.03	2.14e-09	1.4352
Com_71456_pos	2-Hydroxyhippuric acid	C9 H9 N O4	-1.82	2.61e-11	2.5152
Com_71207_pos	Epinephrine	C9 H13 N O3	-1.05	1.35e-07	1.4379
Com_99_neg	Phenylacetaldehyde	C8 H8 O	-0.86	7.28e-11	1.1938
Com_650_neg	4-Ethylphenol	C8 H10 O	-0.81	1.45e-07	1.1381
Com_72763_pos	4-Ethylbenzaldehyde	C9 H10 O	0.75	2.27e-06	1.0596
Com_196_pos	Benzoic acid	C7 H6 O2	0.82	1.6e-05	1.1595
Com_6423_neg	Phenylglyoxylic acid	C8 H6 O3	0.89	0.00021035	1.273
Com_103372_pos	Isoeugenyl acetate	C12 H14 O3	0.94	7.98e-05	1.2819
Com_768_neg	Phenylpyruvic acid	C9 H8 O3	1.08	1.87e-08	1.4874
Com_65982_pos	4-hydroxy-3-(3-methylbut-2-en-1-yl)benzoic acid	C12 H14 O3	1.09	7.75e-06	1.5477
Com_71902_pos	4-Aminobenzoic acid	C7 H7 N O2	1.14	2.99e-05	1.5642
Com_596_pos	Paracetamol	C8 H9 N O2	1.17	0.022453	2.0133
Com_75909_pos	Estrone	C18 H22 O2	-3.52	8.1e-11	4.906
Com_4392_neg	Azelaic acid	C9 H16 O4	-2.64	2.73e-11	3.6746
Com_861_neg	7-Ketodeoxycholic acid	C24 H38 O5	-2.25	3.6e-14	3.1121
Com_11055_neg	cis-2-Decenoic acid	C10 H18 O2	-1.85	4.06e-10	2.5568
Com_74369_pos	Monoolein	C21 H40 O4	-1.57	1.02e-07	2.1498
Com_81147_pos	All-Trans-13,14-Dihydroretinol	C20 H32 O	-1.31	7.36e-09	1.8057
Com_45296_neg	5-Phenylvaleric Acid	C11 H14 O2	-1.16	1.63e-09	1.6164
Com_83167_pos	O-Arachidonoyl ethanolamine	C22 H37 N O2	-1.15	8.99e-10	1.5951
Com_81358_pos	Testosterone	C19 H28 O2	-1.11	1.14e-08	1.5367
Com_66377_pos	T-2 Triol	C20 H30 O7	-0.96	8.25e-07	1.3324
Com_35904_neg	3b,7b-Dihydroxy-5-androsten-17-one	C19 H28 O3	-0.85	1.26e-05	1.2069
Com_75617_pos	Palmitoleic Acid	C16 H30 O2	-0.75	0.00014766	1.0121
Com_70970_pos	Cholecalciferol	C27 H44 O	-0.72	2.66e-08	1.0048
Com_39901_pos	Narasin	C43 H72 O11	-0.7	0.027329	1.3326
Com_454_neg	Cholesteryl sulfate	C27 H46 O4 S	0.72	8.44e-09	1.0038
Com_849_neg	Glycocholic acid	C26 H43 N O6	0.76	3e-09	1.0608
Com_126_pos	Eicosapentaenoic acid	C20 H30 O2	0.76	0.00052919	1.0132
Com_72139_pos	Glycolithocholic acid	C26 H43 N O4	0.79	1.81e-05	1.1127
Com_483_neg	Valeric acid	C5 H10 O2	0.82	1.02e-09	1.1429
Com_64628_pos	Limonin	C26 H30 O8	0.85	7.71e-06	1.1863
Com_82516_pos	17alpha-Hydroxyprogesterone	C21 H30 O3	0.87	1.17e-06	1.2022
Com_511_pos	Medroxyprogesterone	C22 H32 O3	0.88	0.00036072	1.2686
Com_750_neg	2-Hydroxycaproic acid	C6 H12 O3	0.94	2.2e-09	1.3067
Com_4099_neg	Prostaglandin D2	C20 H32 O5	0.94	3.45e-08	1.2956
Com_1498_neg	Pentadecanoic Acid	C15 H30 O2	0.97	2.2e-07	1.3538
Com_510_pos	Linalool	C10 H18 O	0.97	4.97e-07	1.3557
Com_110_pos	Corticosterone	C21 H30 O4	1	2.6e-06	1.4102
Com_1962_neg	2-Keto-4-methylthiobutyric acid	C5 H8 O3 S	1.1	2.57e-06	1.5212
Com_4260_neg	delta-Tocopherol	C27 H46 O2	1.12	1.34e-06	1.572
Com_92729_pos	Phylloquinone	C31 H46 O2	1.12	0.00015012	1.5934
Com_77899_pos	Desoxycortone	C21 H30 O3	1.13	3.44e-07	1.5755
Com_77446_pos	Diacetoxyscirpenol	C19 H26 O7	1.14	0.00029672	1.6493
Com_2375_pos	Taurodeoxycholic acid sodium salt	C26 H44 N Na O6 S	1.21	3.6e-05	1.6509
Com_61399_pos	Cortisol	C21 H30 O5	1.22	1.59e-05	1.7254
Com_7067_neg	Glycoursodeoxycholic acid	C26 H43 N O5	1.22	0.00017001	1.7738
Com_63575_pos	Oxethazaine	C28 H41 N3 O3	1.23	7.3e-08	1.7254
Com_13963_neg	8,15-Dihete	C20 H32 O4	1.27	1.48e-09	1.7629
Com_1533_neg	3-Hydroxyvaleric acid	C5 H10 O3	1.3	1.54e-09	1.8063
Com_73930_pos	Myristic acid	C14 H28 O2	1.45	5.97e-12	2.0123
Com_74351_pos	Tiglic acid	C5 H8 O2	1.72	1.39e-05	2.5445
Com_3471_pos	6-Keto-prostaglandin f1alpha	C20 H34 O6	2.1	9.82e-08	2.9728
Com_68963_pos	Propionyl-L-carnitine	C10 H19 N O4	2.62	1.28e-09	3.6338
Com_723_neg	Ursolic acid	C30 H48 O3	2.95	8.19e-14	4.0942
Com_76803_pos	Cortisone	C21 H28 O5	3.64	1.1e-06	5.4358
Com_21703_neg	N4-Acetylcytidine	C11 H15 N3 O6	-2.03	2.11e-09	2.8135
Com_2703_neg	Deoxyadenosine	C10 H13 N5 O3	-0.9	1.02e-11	1.25
Com_103_pos	2'-Deoxyadenosine	C10 H13 N5 O3	-0.81	0.00020232	1.1527
Com_102784_pos	Deoxyinosine	C10 H12 N4 O4	0.79	0.0010124	1.1462
Com_31109_neg	5'-Deoxy-5'-(Methylthio)Adenosine	C11 H15 N5 O3 S	1.09	8.17e-05	1.5178
Com_367_pos	2'-Deoxyadenosine-5'-monophosphate	C10 H14 N5 O6 P	1.49	1.63e-05	2.1572
Com_130_pos	Creatine	C4 H9 N3 O2	-3.14	0.01351	2.8016
Com_74734_pos	DL-Norvaline	C5 H11 N O2	-1.32	0.042061	1.3529
Com_309_pos	Pipecolic acid	C6 H11 N O2	-1.27	0.031457	1.3161
Com_3368_neg	Hexanoylglycine	C8 H15 N O3	-1.24	1.7e-08	1.7338
Com_74444_pos	Palmitoyl ethanolamide	C18 H37 N O2	-1.21	4.66e-06	1.6366
Com_3959_neg	3-Indoxyl sulphate	C8 H7 N O4 S	-1.14	3.96e-09	1.5821
Com_82799_pos	Prolylglycine	C7 H12 N2 O3	-0.88	5.88e-07	1.2172
Com_45286_neg	Ala-trp	C14 H17 N3 O3	-0.76	2.21e-05	1.0569
Com_455_pos	L-(+)-Arginine	C6 H14 N4 O2	0.64	0.032521	1.7087
Com_66940_pos	L-arginine	C6 H14 N4 O2	0.68	0.024832	1.2459
Com_318_pos	D-Serine	C3 H7 N O3	0.7	0.00023358	1.0214
Com_638_pos	L-Aspartic acid	C4 H7 N O4	0.73	0.017965	1.4577
Com_16670_neg	Val-Ser	C8 H16 N2 O4	0.74	0.00046298	1.0075
Com_192_pos	N-Acetyl-L-glutamine	C7 H12 N2 O4	0.75	0.005951	1.2316
Com_689_neg	2-Aminoadipic acid	C6 H11 N O4	0.76	2.88e-10	1.0609
Com_424_neg	L-lysine	C6 H14 N2 O2	0.76	3.6e-08	1.064
Com_72164_pos	Azetidine-2-carboxylic acid	C4 H7 N O2	0.77	2.92e-05	1.0935
Com_717_neg	2-Oxobutyric acid	C4 H6 O3	0.8	1.06e-08	1.1076
Com_73728_pos	Glycylproline	C7 H12 N2 O3	0.8	6.9e-05	1.1392
Com_102768_pos	Pantetheine	C11 H22 N2 O4 S	0.8	0.021819	1.0298
Com_10228_neg	Malonic acid	C3 H4 O4	0.83	0.0010824	1.1097
Com_7451_neg	N-Acetyl-D-tryptophan	C13 H14 N2 O3	0.85	1.1e-07	1.1815
Com_4940_neg	DL-Malic acid	C4 H6 O5	0.89	5.03e-06	1.2333
Com_414_pos	L-Histidine	C6 H9 N3 O2	0.95	2.51e-05	1.3118
Com_62038_pos	L-Cystathionine	C7 H14 N2 O4 S	0.96	7.91e-05	1.3765
Com_10476_neg	N-Formyl-L-methionine	C6 H11 N O3 S	0.99	3.87e-09	1.3796
Com_6474_neg	Oxoadipic Acid	C6 H8 O5	0.99	2.21e-08	1.3812
Com_1722_neg	DL-methionine sulfoxide	C5 H11 N O3 S	1.06	0.00013279	1.5214
Com_441_neg	Ornithine	C5 H12 N2 O2	1.08	8.28e-11	1.5018
Com_445_neg	Citrulline	C6 H13 N3 O3	1.09	1.22e-11	1.5181
Com_145_neg	L-Tyrosine	C9 H11 N O3	1.09	0.017618	1.854
Com_78_neg	2-Ketohexanoic acid	C6 H10 O3	1.1	8.94e-12	1.5251
Com_378_pos	Ala-Ile	C9 H18 N2 O3	1.1	7.83e-08	1.5474
Com_463_neg	Threonine	C4 H9 N O3	1.11	1.46e-11	1.5361
Com_71515_pos	Thr-Leu	C10 H20 N2 O4	1.14	3.33e-07	1.6128
Com_470_pos	3-Hydroxysebacic acid	C10 H18 O5	1.15	1.17e-07	1.6215
Com_74977_pos	Valylproline	C10 H18 N2 O3	1.16	0.003454	1.7608
Com_313_pos	Glycyl-L-leucine	C8 H16 N2 O3	1.23	5.06e-07	1.7384
Com_1457_neg	L-Serine	C3 H7 N O3	1.3	5.04e-12	1.7988
Com_478_pos	Gly-Val	C7 H14 N2 O3	1.3	8.86e-07	1.8468
Com_91_neg	Methylmalonic acid	C4 H6 O4	1.31	2.95e-11	1.8169
Com_517_pos	Proline	C5 H9 N O2	1.31	1.25e-05	1.8915
Com_166_pos	Gly-Tyr	C11 H14 N2 O4	1.38	9.01e-07	1.9532
Com_1281_neg	5-oxoproline	C5 H7 N O3	1.4	2.38e-11	1.9433
Com_5178_neg	Citric acid	C6 H8 O7	1.4	9.92e-06	1.888
Com_98_pos	N-Ethylglycine	C4 H9 N O2	1.4	0.0245	1.6652
Com_9747_neg	Glu-Gln	C10 H17 N3 O6	1.44	1.37e-10	2.0011
Com_14055_neg	Gly-Phe	C11 H14 N2 O3	1.47	2.36e-11	2.039
Com_73799_pos	L-Alanyl-L-proline	C8 H14 N2 O3	1.48	4e-08	2.0494
Com_1001_neg	N-Acetyl-DL-glutamic acid	C7 H11 N O5	1.53	1.08e-12	2.1258
Com_3416_neg	N-Acetylhistidine	C8 H11 N3 O3	1.59	1.98e-09	2.2209
Com_9765_neg	N-glycyl-L-proline	C5 H10 N2 O4	1.6	4.05e-07	2.2552
Com_5724_neg	Glu-Thr	C9 H16 N2 O6	1.8	4.52e-09	2.5023
Com_71066_pos	N-Acetylputrescine	C6 H14 N2 O	1.88	9.62e-06	2.772
Com_73928_pos	Bilirubin	C33 H36 N4 O6	-1.83	2.89e-05	2.4736
Com_17839_neg	4-Hydroxy-L-Glutamic Acid	C5 H7 N O5	1	3.37e-08	1.391
Com_83335_pos	Cadaverine	C5 H14 N2	-1.57	0.0002782	1.9975
Com_74966_pos	Spermidine	C7 H19 N3	-1	7.74e-05	1.3936
Com_73642_pos	Stearoyl ethanolamide	C20 H41 N O2	-0.95	0.0015458	1.2266
Com_91814_pos	Dulcitol	C6 H14 O6	-1.09	1.05e-05	1.5207
Com_76583_pos	D-(+)-Maltose	C12 H22 O11	-0.82	0.0053979	1.026
Com_89025_pos	Natamycin	C33 H47 N O13	-0.72	1.32e-05	1.0094
Com_9453_neg	D-Glucono-1,5-lactone	C6 H10 O6	0.73	6.17e-05	1.0058
Com_1559_neg	D-(-)-Mannitol	C6 H14 O6	0.82	6.74e-06	1.1716
Com_15201_neg	Maltotriose	C18 H32 O16	0.84	2.04e-06	1.1555
Com_63340_pos	Acetyl-N-formyl-5-methoxykynurenamine	C13 H16 N2 O4	1.11	1.34e-05	1.5878
Com_14418_neg	2-Phosphoglyceric acid	C3 H7 O7 P	1.3	1.79e-05	1.8575
Com_111_neg	4-Hydroxybenzaldehyde	C7 H6 O2	1.85	2.74e-14	2.5593
Com_15129_neg	Melatonin	C13 H16 N2 O2	-2.04	7.9e-09	2.8517
Com_413_pos	Kynurenic acid	C10 H7 N O3	-1.28	0.017033	1.4363
Com_561_pos	5-Methoxytryptamine	C11 H14 N2 O	-0.95	8.92e-08	1.3066
Com_85778_pos	5-Acetyl-2,4-dimethylthiazole	C7 H9 N O S	-0.8	0.014285	1.0258
Com_99609_pos	5-Hydroxytryptophan	C11 H12 N2 O3	-0.74	5.12e-05	1.0126
Com_115_pos	Pyridoxamine	C8 H12 N2 O2	0.72	0.0045348	1.0703
Com_76124_pos	6-Methylquinoline	C10 H9 N	0.77	0.0006075	1.1391
Com_76236_pos	Cafestol	C20 H28 O3	0.89	1.25e-08	1.2437
Com_105_pos	Urocanic acid	C6 H6 N2 O2	0.89	2.98e-05	1.2342
Com_57870_pos	1-Methylxanthine	C6 H6 N4 O2	0.95	4.68e-05	1.324
Com_22530_neg	Quinolinic acid	C7 H5 N O4	1.02	2.6e-06	1.4211
Com_179_pos	Cytosine	C4 H5 N3 O	1.02	3.89e-05	1.4627
Com_80349_pos	Eucalyptol	C10 H18 O	1.03	3.71e-07	1.4423
Com_3381_neg	Allantoin	C4 H6 N4 O3	1.07	8.23e-10	1.494
Com_71464_pos	Indole	C8 H7 N	1.17	1.38e-07	1.62
Com_74497_pos	Stercobilin	C33 H46 N4 O6	1.25	2.86e-10	1.7353
Com_9262_neg	9-Methyluric acid	C6 H6 N4 O3	1.49	1.33e-10	2.0723
Com_80371_pos	Estazolam	C16 H11 Cl N4	1.73	2.67e-12	2.4037
Com_570_pos	Purine	C5 H4 N4	1.96	0.00011197	3.0061
Com_12152_neg	Orotic acid	C5 H4 N2 O4	2.08	9.37e-10	2.8968
Com_10764_neg	trans-Cinnamic acid	C9 H8 O2	-1.46	2.04e-11	2.0322
Com_704_neg	3-(4-Hydroxyphenyl)propionic acid	C9 H10 O3	-1.3	6.12e-07	1.8075
Com_57254_pos	Neosaxitoxin	C10 H17 N7 O5	-1.13	8.45e-06	1.5253
Com_59797_pos	1,7-bis(4-hydroxyphenyl)-5-methoxyheptan-3-one	C20 H24 O4	-0.79	5.36e-07	1.1004
Com_6485_neg	3-(3-Methoxyphenyl)propionic acid	C10 H12 O3	0.8	1.28e-06	1.1201
Com_194_pos	Coumarin	C9 H6 O2	0.8	5.26e-05	1.1454
Com_41894_neg	3,4-Dihydroxyphenylpropionic acid	C9 H10 O4	0.92	2.09e-06	1.2885
Com_333_neg	Hydrocinnamic acid	C9 H10 O2	0.93	0.028325	1.6122
Com_12886_neg	Myricetin	C15 H10 O8	1.88	0.0020739	2.3384
Com_99201_pos	Phlorizin	C21 H24 O10	2.28	7.83e-08	3.2136
Com_9674_neg	Myricitrin	C21 H20 O12	3.01	7.11e-10	4.1872
